# Supplementary material for: A CT-Based Radiomic Signature Can Be Prognostic for 10-Months Overall Survival in Metastatic Tumors Treated with Nivolumab: An Exploratory Study
Source: Diagnostics (Basel). 2021 May 28;11(6):979. doi: 10.3390/diagnostics11060979 (PMC8229740; doi:10.3390/diagnostics11060979)
Supplement: Supplementary file 1 [file diagnostics-11-00979-s001.zip]

Archive with 1 entries (1 files):
- diagnostics-1235553-supplementary.pdf
